# Supplementary material for: Pretreatment of Wheat Straw Lignocelluloses by Deep Eutectic Solvent for Lignin Extraction
Source: Molecules. 2022 Nov 17;27(22):7955. doi: 10.3390/molecules27227955 (PMC9697946; doi:10.3390/molecules27227955)
Supplement: Supplementary file 1 [file molecules-27-07955-s001.zip]

Archive with 1 entries (1 files):
- molecules-1981480-supplementary.pdf
